# Supplementary material for: Survey of Management Practices and Farmers’ Perceptions of Diseases on Organic Dairy Cattle Farms in California
Source: Animals (Basel). 2022 Sep 21;12(19):2526. doi: 10.3390/ani12192526 (PMC9558946; doi:10.3390/ani12192526)
Supplement: Supplementary file 1 [file animals-12-02526-s001.zip]

Archive with 4 entries (4 files):
- Supplemental File S1.pdf
- Supplementary Table S1.pdf
- Supplementary Table S2.pdf
- Supplementary Table S3.pdf
